# Supplementary material for: The relationship of immune cells with autism spectrum disorder: a bidirectional Mendelian randomization study
Source: BMC Psychiatry. 2024 Jun 27;24:477. doi: 10.1186/s12888-024-05927-5 (PMC11212275; doi:10.1186/s12888-024-05927-5)
Supplement: Supplementary file 5 — Supplementary Material 5. [file 12888_2024_5927_MOESM5_ESM.xls]

## Sheet: Sheet1
Supplementary Table1 Causal effects of immune cells on ASD ,based on ieu-a-806
Panel	Trait	Method	SNPn	Beta	SE	P	OR	Low	UP
B cell	IgD+ CD38br AC	Inverse variance weighted	18	0.08282	0.0388051	0.0328217	1.08635	1.00678	1.17219
		MR Egger	18	0.0508065	0.0524199	0.346858	1.05212	0.949389	1.16597
		Weighted median	18	0.0230941	0.0584525	0.692775	1.02336	0.912586	1.14759
		Weighted mode	18	0.0387896	0.0546034	0.487095	1.03955	0.934043	1.15698
	IgD+ CD24+ %B cell	Inverse variance weighted	8	-0.27731	0.105048	0.0082946	0.757819	0.616803	0.931075
		MR Egger	8	-0.554656	0.20458	0.0350508	0.57427	0.384568	0.857548
		Weighted median	8	-0.360054	0.129499	0.00542985	0.697639	0.541251	0.899212
		Weighted mode	8	-0.482862	0.232024	0.0759638	0.617015	0.391555	0.972297
	CD20- CD38- AC	Inverse variance weighted	12	0.150449	0.0712101	0.0346221	1.16236	1.01094	1.33646
		MR Egger	12	-0.174798	0.210661	0.426038	1.13	0.92	1.24
		Weighted median	12	0.158325	0.107842	0.142071	1.17155	0.948337	1.44729
		Weighted mode	12	0.190846	0.130208	0.170722	1.21027	0.937666	1.56213
	CD19 on CD20- CD38-	Inverse variance weighted	13	-0.100551	0.0500777	0.0446539	0.904339	0.819793	0.997604
		MR Egger	13	-0.0921236	0.0797916	0.27274	0.911992	0.779958	1.06638
		Weighted median	13	-0.101878	0.0676262	0.131942	0.90314	0.791025	1.03114
		Weighted mode	13	-0.109219	0.0735261	0.163215	0.896534	0.776211	1.03551
	CD19 on IgD- CD24-	Inverse variance weighted	10	-0.116642	0.0569391	0.0405072	0.889904	0.795931	0.994971
		MR Egger	10	-0.145901	0.102875	0.193879	0.864243	0.706426	1.05732
		Weighted median	10	-0.100432	0.0764429	0.188909	0.904447	0.778599	1.05064
		Weighted mode	10	-0.0988509	0.0852018	0.275819	0.905878	0.766557	1.07052
	CD20 on CD24+ CD27+	Inverse variance weighted	15	0.111851	0.0549887	0.0419448	1.11835	1.00408	1.24561
		MR Egger	15	0.195374	0.127369	0.149022	1.21577	0.947176	1.56052
		Weighted median	15	0.125221	0.0713443	0.0792302	1.1334	0.985493	1.3035
		Weighted mode	15	0.141436	0.0783359	0.0925385	1.15193	0.987971	1.34309
	CD20 on IgD+ CD38-	Inverse variance weighted	13	0.163981	0.0573324	0.00423387	1.17819	1.05297	1.31831
		MR Egger	13	0.211998	0.18449	0.274887	1.23615	0.86105	1.77464
		Weighted median	13	0.166436	0.0740051	0.0245137	1.18109	1.02162	1.36545
		Weighted mode	13	0.154864	0.105263	0.166967	1.1675	0.949849	1.43502
	CD24 on IgD+ CD38br	Inverse variance weighted	14	-0.114091	0.0470974	0.0154164	0.892177	0.813506	0.978455
		MR Egger	14	-0.115195	0.0818624	0.184743	0.891192	0.759082	1.04629
		Weighted median	14	-0.14048	0.0610435	0.0213744	0.868941	0.770955	0.979381
		Weighted mode	14	-0.13113	0.0788196	0.120084	0.877104	0.751551	1.02363
	CD24 on sw mem	Inverse variance weighted (multiplicative random effects)	22	-0.0826873	0.039766	0.0375857	0.920639	0.851608	0.995265
		MR Egger	22	-0.1113	0.0591595	0.0745607	0.89467	0.796719	1.00466
		Weighted median	22	-0.0750465	0.0431206	0.0817911	0.9277	0.852516	1.00951
		Weighted mode	22	-0.075262	0.0454047	0.112266	0.9275	0.848525	1.01383
	IgD on IgD+	Inverse variance weighted	7	0.171951	0.0792578	0.0300434	1.18762	1.01674	1.38721
		MR Egger	7	0.113932	0.230989	0.642745	1.12068	0.71262	1.76239
		Weighted median	7	0.12481	0.0999621	0.211821	1.13293	0.931354	1.37814
		Weighted mode	7	0.0585775	0.141459	0.6932	1.06033	0.803577	1.39911
cDC	CD62L- HLA DR++ monocyte %monocyte	Inverse variance weighted	5	-0.243979	0.0942639	0.00964626	0.783504	0.651332	0.942497
		MR Egger	5	-0.294871	0.278153	0.366887	0.744627	0.431689	1.28442
		Weighted median	5	-0.235713	0.125491	0.060337	0.790007	0.617747	1.0103
		Weighted mode	5	-0.221386	0.125826	0.153313	0.801407	0.626251	1.02555
	CD62L on CD62L+ DC	Inverse variance weighted	17	-0.130346	0.0471754	0.00572703	0.877791	0.800267	0.962826
		MR Egger	17	-0.20036	0.0984464	0.059896	0.818436	0.674816	0.992622
		Weighted median	17	-0.134282	0.0668024	0.0444162	0.874343	0.767041	0.996656
		Weighted mode	17	-0.142063	0.0872018	0.122812	0.867566	0.731265	1.02927
	CD80 on myeloid DC	Inverse variance weighted	16	0.123414	0.0492508	0.0122166	1.13135	1.02725	1.24601
		MR Egger	16	0.193334	0.0972146	0.0666411	1.21329	1.0028	1.46796
		Weighted median	16	0.170781	0.0710565	0.0162411	1.18623	1.03201	1.3635
		Weighted mode	16	0.168001	0.0834019	0.0622655	1.18294	1.00454	1.39301
	CD80 on plasmacytoid DC	Inverse variance weighted	11	-0.0843026	0.0407421	0.0385296	0.919153	0.848609	0.995562
		MR Egger	11	-0.0971555	0.0649365	0.168829	0.907415	0.798971	1.03058
		Weighted median	11	-0.0539046	0.058225	0.354551	0.947522	0.845332	1.06207
		Weighted mode	11	-0.0184714	0.0718231	0.802255	0.981698	0.852788	1.1301
	CD80 on CD62L+ plasmacytoid DC	Inverse variance weighted	10	-0.0865444	0.0431679	0.0449809	0.917095	0.842692	0.998067
		MR Egger	10	-0.095189	0.0700572	0.211299	0.909201	0.792549	1.04302
		Weighted median	10	-0.08006	0.0613401	0.191831	0.923061	0.818496	1.04098
		Weighted mode	10	-0.042996	0.0727482	0.569048	0.957915	0.83062	1.10472
	HLA DR on plasmacytoid DC	Inverse variance weighted	13	0.0672642	0.025805	0.00914357	1.06958	1.01683	1.12507
		MR Egger	13	0.0414701	0.0387046	0.306912	1.04234	0.966194	1.12449
		Weighted median	13	0.0587615	0.0297252	0.0480613	1.06052	1.0005	1.12415
		Weighted mode	13	0.0581273	0.0295658	0.072861	1.05985	1.00018	1.12308
Maturation stages of T cell	EM CD4+ %CD4+	Inverse variance weighted	13	0.080395	0.0398861	0.0438404	1.08372	1.00222	1.17184
		MR Egger	13	0.0659349	0.0517198	0.228633	1.06816	0.965185	1.18212
		Weighted median	13	0.114232	0.0536327	0.0331804	1.12101	1.00915	1.24527
		Weighted mode	13	0.113114	0.0551888	0.062919	1.11976	1.00496	1.24768
	EM CD8br AC	Inverse variance weighted	13	0.0988657	0.0406456	0.0149997	1.10392	1.01939	1.19546
		MR Egger	13	0.129099	0.0582131	0.0485602	1.1378	1.01511	1.27532
		Weighted median	13	0.100349	0.0552547	0.0693513	1.10556	0.992082	1.23201
		Weighted mode	13	0.105003	0.0519096	0.0659579	1.11071	1.00327	1.22967
	CD4RA on TD CD4+	Inverse variance weighted	14	-0.0637128	0.030966	0.0396376	0.938274	0.883021	0.996985
		MR Egger	14	-0.0515091	0.0429253	0.253307	0.949795	0.873155	1.03316
		Weighted median	14	-0.0232693	0.0435601	0.59321	0.976999	0.897047	1.06408
		Weighted mode	14	-0.0465324	0.0405534	0.271881	0.954534	0.8816	1.0335
Monocyte	CD16+ monocyte %monocyte	Inverse variance weighted	13	-0.118738	0.0591362	0.0446565	0.88804	0.790851	0.997173
		MR Egger	13	-0.14587	0.11825	0.24307	0.86427	0.685477	1.0897
		Weighted median	13	-0.140087	0.0811138	0.0841601	0.869283	0.741507	1.01908
		Weighted mode	13	-0.135967	0.0907645	0.159964	0.872871	0.730617	1.04282
	CD14 on CD14+ CD16+ monocyte	Inverse variance weighted	13	0.121147	0.0597876	0.0427342	1.12879	1.00397	1.26913
		MR Egger	13	0.0114903	0.160058	0.944059	1.01156	0.739173	1.38431
		Weighted median	13	0.126982	0.0861019	0.140269	1.1354	0.959083	1.34412
		Weighted mode	13	0.0516978	0.124895	0.686227	1.05306	0.824403	1.34513
Myeloid cell	HLA DR on CD33- HLA DR+	Inverse variance weighted	7	0.0719971	0.0337873	0.0330979	1.07465	1.00579	1.14823
		MR Egger	7	0.0307295	0.0518719	0.579349	1.03121	0.931518	1.14156
		Weighted median	7	0.0667785	0.0350344	0.0566394	1.06906	0.998113	1.14505
		Weighted mode	7	0.0661432	0.0389029	0.139998	1.06838	0.989945	1.15303
TBNK	CD4+ %leukocyte	Inverse variance weighted	7	0.19115	0.0764221	0.012376	1.21064	1.04223	1.40626
		MR Egger	7	0.182848	0.117778	0.181253	1.20063	0.953136	1.51239
		Weighted median	7	0.241588	0.104122	0.0203277	1.27327	1.03822	1.56153
		Weighted mode	7	0.247898	0.132987	0.111592	1.28133	0.987324	1.66288
	CD3- lymphocyte %leukocyte	Inverse variance weighted	8	-0.375834	0.0829885	5.93e-06	0.686717	0.583628	0.808014
		MR Egger	8	-0.2594	0.277739	0.386364	0.771514	0.447638	1.32972
		Weighted median	8	-0.375131	0.106303	0.000417303	0.687199	0.557951	0.846388
		Weighted mode	8	-0.374579	0.151977	0.0431665	0.687579	0.510454	0.926164
	B cell % CD3- lymphocyte	Inverse variance weighted	18	0.0439784	0.0212939	0.038894	1.04496	1.00224	1.0895
		MR Egger	18	0.0288823	0.0253741	0.271769	1.0293	0.979365	1.08179
		Weighted median	18	0.0582722	0.0291853	0.0458656	1.06	1.00107	1.12241
		Weighted mode	18	0.043094	0.0262262	0.118714	1.04404	0.991725	1.09911
	Granulocyte %leukocyte	Inverse variance weighted	11	0.193217	0.0788285	0.0142418	1.21315	1.03947	1.41584
		MR Egger	11	-0.0924426	0.270611	0.740487	1.12	0.93	1.32
		Weighted median	11	0.207323	0.0988544	0.0359711	1.23038	1.01366	1.49343
		Weighted mode	11	0.275109	0.157016	0.110303	1.31667	0.967886	1.79115
	CD45 on HLA DR+ CD4+	Inverse variance weighted	7	-0.172118	0.0693909	0.0131232	0.84188	0.734824	0.964533
		MR Egger	7	-0.128208	0.116418	0.320945	0.879671	0.700202	1.10514
		Weighted median	7	-0.146354	0.0799948	0.0673188	0.863852	0.738493	1.01049
		Weighted mode	7	-0.153423	0.0839384	0.117345	0.857767	0.727645	1.01116
Treg	CD39+ secreting Treg AC	Inverse variance weighted	12	-0.0602332	0.0241131	0.0124913	0.941545	0.898081	0.987112
		MR Egger	12	-0.0197643	0.0404188	0.635398	0.98043	0.905756	1.06126
		Weighted median	12	-0.0554	0.0267508	0.0383622	0.946107	0.897779	0.997036
		Weighted mode	12	-0.0525739	0.0245048	0.0550802	0.948784	0.904292	0.995466
	CD28- CD8dim %CD8dim	Inverse variance weighted	7	0.236242	0.114018	0.0382681	1.26648	1.01285	1.58362
		MR Egger	7	0.291054	0.545597	0.616568	1.33784	0.459178	3.89785
		Weighted median	7	0.351745	0.125983	0.00523821	1.42155	1.11051	1.8197
		Weighted mode	7	0.431759	0.178988	0.0524149	1.53996	1.08431	2.1871
	CD3 on CD4+	Inverse variance weighted	13	-0.130185	0.0595631	0.0288404	0.877933	0.781197	0.986649
		MR Egger	13	-0.103249	0.124917	0.426061	0.901902	0.706038	1.1521
		Weighted median	13	-0.189911	0.082155	0.0207989	0.827033	0.70403	0.971526
		Weighted mode	13	-0.201829	0.118014	0.112931	0.817235	0.648472	1.02992
	CD25 on CD39+ CD4+	Inverse variance weighted	11	0.0652599	0.0307824	0.034003	1.06744	1.00494	1.13382
		MR Egger	11	0.057913	0.0603407	0.362246	1.05962	0.941431	1.19265
		Weighted median	11	0.0541495	0.0361957	0.134648	1.05564	0.983346	1.13325
		Weighted mode	11	0.0583369	0.035611	0.132426	1.06007	0.988605	1.13671
	CD39 on CD39+ CD4+	Inverse variance weighted	14	-0.0478016	0.023137	0.0388266	0.953323	0.911057	0.99755
		MR Egger	14	-0.0549503	0.0355132	0.147742	0.946532	0.882889	1.01476
		Weighted median	14	-0.0506931	0.0267709	0.0582794	0.95057	0.901979	1.00178
		Weighted mode	14	-0.0516421	0.027168	0.0797227	0.949669	0.900422	1.00161
