# Supplementary material for: The relationship of immune cells with autism spectrum disorder: a bidirectional Mendelian randomization study
Source: BMC Psychiatry. 2024 Jun 27;24:477. doi: 10.1186/s12888-024-05927-5 (PMC11212275; doi:10.1186/s12888-024-05927-5)
Supplement: Supplementary file 6 — Supplementary Material 6. [file 12888_2024_5927_MOESM6_ESM.xls]

## Sheet: outmydata3
Supplementary Table2.The heterogeneity of immune cells instrumental variables,based on ieu-a-806
Trait	Method	Cochran's Q	Q_df	Q_pval
CD24 on sw mem	Inverse variance weighted	32.8752	21	0.157619
CD28- CD8dim %CD8dim	Inverse variance weighted	9.2911	6	0.157857
CD45 on HLA DR+ CD4+	Inverse variance weighted	8.48113	6	0.20493
IgD+ CD24+ %B cell	Inverse variance weighted	9.40614	7	0.224797
CD80 on CD62L+ plasmacytoid DC	Inverse variance weighted	11.7661	9	0.226819
CD80 on plasmacytoid DC	Inverse variance weighted	11.9229	10	0.290253
HLA DR on CD33- HLA DR+	Inverse variance weighted	6.93048	6	0.327325
B cell % CD3- lymphocyte	Inverse variance weighted	18.3599	17	0.366485
CD14 on CD14+ CD16+ monocyte	Inverse variance weighted	12.9712	12	0.371141
CD20- CD38- AC	Inverse variance weighted	11.4515	11	0.406251
CD39+ secreting Treg AC	Inverse variance weighted	11.0519	11	0.438929
CD19 on IgD- CD24-	Inverse variance weighted	8.80176	9	0.455771
IgD+ CD38br AC	Inverse variance weighted	16.9509	17	0.457698
CD16+ monocyte %monocyte	Inverse variance weighted	11.1278	12	0.518001
CD80 on myeloid DC	Inverse variance weighted	14.0655	15	0.520567
CD25 on CD39+ CD4+	Inverse variance weighted	8.78517	10	0.552606
IgD on IgD+	Inverse variance weighted	3.92489	6	0.68684
EM CD8br AC	Inverse variance weighted	9.02931	12	0.700425
CD39 on CD39+ CD4+	Inverse variance weighted	9.61695	13	0.724918
HLA DR on plasmacytoid DC	Inverse variance weighted	8.2056	12	0.768864
CD62L on CD62L+ DC	Inverse variance weighted	11.4424	16	0.781389
CD3 on CD4+	Inverse variance weighted	7.9328	12	0.79036
EM CD4+ %CD4+	Inverse variance weighted	7.42129	12	0.828564
CD4+ %leukocyte	Inverse variance weighted	2.83801	6	0.828887
CD4RA on TD CD4+	Inverse variance weighted	7.90874	13	0.849495
CD62L- HLA DR++ monocyte %monocyte	Inverse variance weighted	1.17943	4	0.881473
Granulocyte %leukocyte	Inverse variance weighted	4.82135	10	0.902788
CD20 on IgD+ CD38-	Inverse variance weighted	4.6405	12	0.968922
CD19 on CD20- CD38-	Inverse variance weighted	4.5642	12	0.970977
CD3- lymphocyte %leukocyte	Inverse variance weighted	1.29899	7	0.988466
CD20 on CD24+ CD27+	Inverse variance weighted	4.50101	14	0.991618
CD24 on IgD+ CD38br	Inverse variance weighted	3.81096	13	0.993041
