# Supplementary material for: The relationship of immune cells with autism spectrum disorder: a bidirectional Mendelian randomization study
Source: BMC Psychiatry. 2024 Jun 27;24:477. doi: 10.1186/s12888-024-05927-5 (PMC11212275; doi:10.1186/s12888-024-05927-5)
Supplement: Supplementary file 7 — Supplementary Material 7. [file 12888_2024_5927_MOESM7_ESM.xls]

## Sheet: outmydata3
Supplementary Table3.Directional horizontal pleiotropy assessed by intercept term in MR Egger regression of the association between immune cell and ASD,based on ieu-a-806
Trait	Egger_intercept	SE	Pval
CD20- CD38- AC	0.0602739	0.0368343	0.132809
IgD+ CD24+ %B cell	0.0530861	0.0345659	0.175494
CD39+ secreting Treg AC	-0.0239337	0.0192091	0.24118
B cell % CD3- lymphocyte	0.01408	0.0130206	0.295564
Granulocyte %leukocyte	0.0446733	0.0404846	0.298455
HLA DR on CD33- HLA DR+	0.0234742	0.0225071	0.344741
IgD+ CD38br AC	0.0142664	0.015638	0.375157
HLA DR on plasmacytoid DC	0.0172474	0.0192887	0.390377
CD80 on myeloid DC	-0.0177011	0.0212188	0.418165
CD62L on CD62L+ DC	0.016846	0.0207904	0.430448
CD14 on CD14+ CD16+ monocyte	0.0211897	0.0285991	0.474261
CD20 on CD24+ CD27+	-0.019535	0.0268708	0.480117
EM CD8br AC	-0.0110158	0.015184	0.483305
CD45 on HLA DR+ CD4+	-0.0150915	0.0308164	0.645058
EM CD4+ %CD4+	0.00847987	0.0193082	0.66903
CD3- lymphocyte %leukocyte	-0.0215433	0.0490417	0.675833
CD4RA on TD CD4+	-0.00853456	0.0207893	0.688654
CD19 on IgD- CD24-	0.00918066	0.0263819	0.736826
CD20 on IgD+ CD38-	-0.00914428	0.0333949	0.789295
CD39 on CD39+ CD4+	0.00363718	0.0137077	0.795253
CD16+ monocyte %monocyte	0.00603172	0.0227451	0.795769
CD80 on plasmacytoid DC	0.00566987	0.0215501	0.798396
IgD on IgD+	0.0112753	0.0421644	0.799831
CD3 on CD4+	-0.00807147	0.0329033	0.810734
CD62L- HLA DR++ monocyte %monocyte	0.0101123	0.0519988	0.85823
CD80 on CD62L+ plasmacytoid DC	0.0041021	0.0251925	0.87469
CD25 on CD39+ CD4+	0.0042809	0.03024	0.890543
CD19 on CD20- CD38-	-0.00274549	0.0202376	0.894539
CD28- CD8dim %CD8dim	-0.00900094	0.0872204	0.921817
CD4+ %leukocyte	0.00246183	0.0265752	0.92979
CD24 on IgD+ CD38br	0.000329074	0.0199507	0.987111
