# Supplementary material for: The relationship of immune cells with autism spectrum disorder: a bidirectional Mendelian randomization study
Source: BMC Psychiatry. 2024 Jun 27;24:477. doi: 10.1186/s12888-024-05927-5 (PMC11212275; doi:10.1186/s12888-024-05927-5)
Supplement: Supplementary file 8 — Supplementary Material 8. [file 12888_2024_5927_MOESM8_ESM.xls]

## Sheet: 具有阳性结果的mr分析--1184-正向
Supplementary Table4 Causal effects of immune cells on ASD ,based on ieu-a-1184
Panel	Trait	Method	SNPn	Beta	SE	P	OR	Low	UP
B cell	CD25 on IgD- CD38dim	MR Egger	12	-0.103438	0.0881518	0.267825	0.901732	0.75865	1.0718
		Weighted median	12	-0.133938	0.0664659	0.0438907	0.874645	0.767812	0.996342
		Inverse variance weighted	12	-0.105088	0.0506694	0.0380806	0.900246	0.815137	0.994241
		Weighted mode	12	-0.129084	0.0695484	0.0904166	0.8789	0.7669	1.00726
	IgD+ CD24+ %B cell	Inverse variance weighted	6	-0.248637	0.126516	0.049385	0.779863	0.608591	0.999336
		MR Egger	6	-0.692768	0.203731	0.027267	0.500189	0.335518	0.745682
		Weighted median	6	-0.292019	0.135936	0.0316973	0.746754	0.572093	0.97474
		Weighted mode	6	-0.456253	0.24482	0.121403	0.633653	0.392154	1.02387
	CD20- CD38- AC	MR Egger	9	-0.174295	0.217744	0.449755	1.12234	0.988223	1.45722
		Weighted median	9	0.200122	0.115686	0.0836545	1.22155	0.973728	1.53245
		Inverse variance weighted	9	0.198288	0.0766056	0.00964164	1.21931	1.04932	1.41685
		Weighted mode	9	0.225047	0.141943	0.151519	1.25238	0.948227	1.6541
	CD20- CD38- %lymphocyte	Inverse variance weighted	11	0.136263	0.0691395	0.0487414	1.14598	1.00075	1.31229
		MR Egger	11	0.0328154	0.145453	0.826546	1.03336	0.777033	1.37424
		Weighted median	11	0.132382	0.0918853	0.14966	1.14154	0.953407	1.36681
		Weighted mode	11	0.0698537	0.125184	0.589114	1.07235	0.839031	1.37055
cDC	CD62L- HLA DR++ monocyte %monocyte	MR Egger	5	-0.294871	0.278153	0.366887	0.744627	0.431689	1.28442
		Inverse variance weighted	5	-0.243979	0.0942639	0.00964626	0.783504	0.651332	0.942497
		Weighted median	5	-0.235713	0.117592	0.0450164	0.790007	0.627386	0.994781
		Weighted mode	5	-0.221386	0.11881	0.135871	0.801407	0.634922	1.01155
Treg	Resting Treg AC	Inverse variance weighted	14	-0.0909422	0.0434164	0.0362021	0.91307	0.838586	0.994171
		MR Egger	14	-0.101676	0.0687681	0.165026	0.903322	0.789416	1.03366
		Weighted mode	14	-0.117265	0.0602587	0.0735949	0.889349	0.790277	1.00084
		Weighted median	14	-0.13086	0.0601235	0.0295171	0.877341	0.779813	0.987067
	CD39+ secreting Treg AC	MR Egger	11	-0.0201007	0.04042	0.630902	0.9801	0.905449	1.06091
		Inverse variance weighted	11	-0.0618562	0.0241587	0.0104549	0.940018	0.896545	0.9856
		Weighted median	11	-0.055552	0.0273394	0.04216	0.945963	0.896607	0.998035
		Weighted mode	11	-0.0536344	0.0279792	0.0842343	0.947779	0.897202	1.00121
Maturation stages of T cell	EM CD4+ %CD4+	Weighted mode	11	0.114052	0.0554912	0.0669091	1.12081	1.0053	1.24959
		Inverse variance weighted	11	0.0826568	0.0404008	0.0407642	1.08617	1.00348	1.17567
		MR Egger	11	0.067311	0.051901	0.226922	1.06963	0.966171	1.18416
		Weighted median	11	0.109561	0.0527646	0.0378553	1.11579	1.00616	1.23736
	EM CD8br AC	MR Egger	12	0.159526	0.0711658	0.0488705	1.17295	1.02024	1.34852
		Weighted median	12	0.135476	0.0692013	0.0502639	1.14508	0.999842	1.31142
		Weighted mode	12	0.13457	0.0708835	0.0841685	1.14404	0.995648	1.31456
		Inverse variance weighted	12	0.11118	0.048129	0.0208857	1.1176	1.01699	1.22815
TBNK	Leukocyte AC	Weighted mode	5	-0.371239	0.198553	0.134874	0.689879	0.467478	1.01809
		MR Egger	5	-0.566137	0.362141	0.215926	0.567714	0.27917	1.15449
		Weighted median	5	-0.277373	0.140986	0.0491391	0.757772	0.574817	0.99896
		Inverse variance weighted	5	-0.233268	0.105336	0.0267935	0.791942	0.644213	0.973547
	CD4+ %leukocyte	Inverse variance weighted	7	0.19115	0.0764221	0.012376	1.21064	1.04223	1.40626
		MR Egger	7	0.182848	0.117778	0.181253	1.20063	0.953136	1.51239
		Weighted median	7	0.241588	0.0991552	0.0148315	1.27327	1.04838	1.5464
		Weighted mode	7	0.247898	0.131992	0.10944	1.28133	0.989251	1.65964
	CD3- lymphocyte %leukocyte	MR Egger	7	-0.254601	0.279487	0.404096	0.775226	0.448254	1.3407
		Weighted mode	7	-0.395084	0.160114	0.0486211	0.673623	0.492182	0.921953
		Inverse variance weighted	7	-0.377324	0.0882186	1.89e-05	0.685694	0.576816	0.815124
		Weighted median	7	-0.386221	0.114402	0.000735492	0.679621	0.543107	0.850447
	Granulocyte %leukocyte	Weighted mode	10	0.309934	0.158123	0.0816332	1.36334	1.00001	1.85866
		Inverse variance weighted	10	0.200676	0.0848099	0.0179721	1.22223	1.03505	1.44326
		MR Egger	10	-0.085003	0.272392	0.762972	1.21851	0.978541	1.56657
		Weighted median	10	0.25756	0.111797	0.0212323	1.29377	1.03919	1.61072
Treg	CD28- CD8dim %CD8dim	MR Egger	6	0.293229	0.474178	0.56979	1.34075	0.529321	3.39607
		Weighted median	6	0.382827	0.131273	0.00354243	1.46642	1.13375	1.89671
		Inverse variance weighted	6	0.300929	0.103336	0.00358977	1.35111	1.10339	1.65445
		Weighted mode	6	0.440458	0.168724	0.0476398	1.55342	1.11601	2.16227
B cell	CD19 on CD20- CD38-	MR Egger	13	-0.0921236	0.0797916	0.27274	0.911992	0.779958	1.06638
		Weighted mode	13	-0.109219	0.0674751	0.131486	0.896534	0.785472	1.0233
		Inverse variance weighted	13	-0.100551	0.0500777	0.0446539	0.904339	0.819793	0.997604
		Weighted median	13	-0.101878	0.0664672	0.125335	0.90314	0.792824	1.0288
	CD19 on IgD- CD24-	Inverse variance weighted	10	-0.116642	0.0569391	0.0405072	0.889904	0.795931	0.994971
		Weighted mode	10	-0.0988509	0.0888517	0.294739	0.905878	0.761093	1.07821
		MR Egger	10	-0.145901	0.102875	0.193879	0.864243	0.706426	1.05732
		Weighted median	10	-0.100432	0.0766779	0.190268	0.904447	0.77824	1.05112
	CD20 on CD24+ CD27+	MR Egger	13	0.19062	0.128038	0.164645	1.21	0.94145	1.55515
		Weighted mode	13	0.139303	0.0863877	0.13282	1.14947	0.970429	1.36155
		Weighted median	13	0.126497	0.0736404	0.0858397	1.13485	0.98232	1.31105
		Inverse variance weighted	13	0.126209	0.0567737	0.0262149	1.13452	1.01504	1.26806
	CD20 on IgD+ CD38-	Inverse variance weighted	13	0.163981	0.0573324	0.00423387	1.17819	1.05297	1.31831
		Weighted median	13	0.166436	0.0745118	0.0255037	1.18109	1.0206	1.36681
		MR Egger	13	0.211998	0.18449	0.274887	1.23615	0.86105	1.77464
		Weighted mode	13	0.154864	0.112021	0.192022	1.1675	0.937351	1.45416
	CD24 on IgD- CD38-	Weighted median	14	-0.0898327	0.0597992	0.133035	0.914084	0.812988	1.02775
		Inverse variance weighted	14	-0.11583	0.0489937	0.0180696	0.890626	0.809079	0.980392
		Weighted mode	14	-0.0837338	0.0592906	0.181362	0.919676	0.818777	1.03301
		MR Egger	14	-0.0704263	0.07658	0.375876	0.931996	0.802099	1.08293
	IgD+ CD38br AC	Inverse variance weighted	18	0.08282	0.0388051	0.0328217	1.08635	1.00678	1.17219
		MR Egger	18	0.0508065	0.0524199	0.346858	1.05212	0.949389	1.16597
		Weighted median	18	0.0230941	0.0569791	0.685251	1.02336	0.915225	1.14428
		Weighted mode	18	0.0387896	0.0533772	0.477293	1.03955	0.93629	1.1542
	IgD on IgD+	Weighted mode	7	0.0585775	0.123977	0.653275	1.06033	0.831589	1.35198
		Inverse variance weighted	7	0.171951	0.0792578	0.0300434	1.18762	1.01674	1.38721
		Weighted median	7	0.12481	0.105644	0.237437	1.13293	0.921039	1.39358
		MR Egger	7	0.113932	0.230989	0.642745	1.12068	0.71262	1.76239
cDC	CD62L on CD62L+ DC	MR Egger	14	-0.180291	0.10126	0.100307	0.835027	0.68471	1.01834
		Weighted mode	14	-0.12196	0.0894221	0.19576	0.885184	0.742875	1.05475
		Inverse variance weighted	14	-0.11169	0.0498594	0.0250846	0.894322	0.811059	0.986132
		Weighted median	14	-0.109717	0.0714819	0.124811	0.896088	0.77894	1.03085
Treg	CD3 on CD4+	Weighted mode	12	-0.208202	0.119385	0.109009	0.812043	0.642623	1.02613
		Inverse variance weighted	12	-0.12828	0.0610791	0.0357085	0.879607	0.780364	0.991471
		MR Egger	12	-0.103777	0.125027	0.42589	0.901426	0.705512	1.15174
		Weighted median	12	-0.207134	0.0857295	0.0156864	0.812911	0.687177	0.961651
TBNK	CD45 on HLA DR+ CD4+	Inverse variance weighted	7	-0.172118	0.0693909	0.0131232	0.84188	0.734824	0.964533
		MR Egger	7	-0.128208	0.116418	0.320945	0.879671	0.700202	1.10514
		Weighted median	7	-0.146354	0.0807533	0.0699312	0.863852	0.737396	1.01199
		Weighted mode	7	-0.153423	0.0816582	0.109331	0.857767	0.730904	1.00665
Treg	CD25 on CD39+ CD4+	Weighted mode	10	0.0635454	0.0356689	0.108513	1.06561	0.993655	1.14277
		Inverse variance weighted	10	0.0728489	0.0325123	0.0250484	1.07557	1.00917	1.14634
		Weighted median	10	0.0649059	0.036905	0.0786233	1.06706	0.9926	1.1471
		MR Egger	10	0.0740921	0.0655155	0.290855	1.07691	0.947131	1.22446
Monocyte	CX3CR1 on CD14- CD16-	Weighted mode	6	0.113519	0.0588953	0.111852	1.12021	0.998086	1.25728
		Weighted median	6	0.112186	0.0579478	0.0528706	1.11872	0.998609	1.25328
		MR Egger	6	0.0651939	0.0744363	0.430565	1.06737	0.922469	1.23502
		Inverse variance weighted	6	0.123561	0.0587615	0.0354866	1.13152	1.00842	1.26964
	CD64 on CD14+ CD16+ monocyte	MR Egger	5	0.335376	0.295528	0.338915	1.39847	0.783597	2.49581
		Inverse variance weighted	5	0.203374	0.0994513	0.0408589	1.22553	1.00849	1.48929
		Weighted median	5	0.172946	0.117825	0.142155	1.1888	0.943657	1.49763
		Weighted mode	5	0.183632	0.163291	0.323688	1.20157	0.872478	1.6548
Treg	CD39 on CD39+ CD4+	Weighted mode	13	-0.0505157	0.0277997	0.094239	0.950739	0.900322	1.00398
		MR Egger	13	-0.0548572	0.0355145	0.150699	0.94662	0.882969	1.01486
		Inverse variance weighted	13	-0.0473472	0.0231897	0.0411781	0.953756	0.911377	0.998106
		Weighted median	13	-0.0503999	0.0262825	0.0551587	0.950849	0.903108	1.00111
cDC	CD80 on myeloid DC	MR Egger	15	0.195787	0.0977283	0.0664375	1.21627	1.00425	1.47305
		Weighted mode	15	0.168462	0.078188	0.0490966	1.18348	1.01533	1.37949
		Inverse variance weighted	15	0.125961	0.0494986	0.0109357	1.13424	1.02937	1.24979
		Weighted median	15	0.173993	0.0703146	0.0133426	1.19005	1.03684	1.36589
	CD80 on plasmacytoid DC	Weighted mode	11	-0.0184714	0.070523	0.798699	0.981698	0.854964	1.12722
		Inverse variance weighted	11	-0.0843026	0.0407421	0.0385296	0.919153	0.848609	0.995562
		Weighted median	11	-0.0539046	0.0562961	0.338305	0.947522	0.848534	1.05806
		MR Egger	11	-0.0971555	0.0649365	0.168829	0.907415	0.798971	1.03058
	CD80 on CD62L+ plasmacytoid DC	MR Egger	10	-0.095189	0.0700572	0.211299	0.909201	0.792549	1.04302
		Inverse variance weighted	10	-0.0865444	0.0431679	0.0449809	0.917095	0.842692	0.998067
		Weighted median	10	-0.08006	0.0601593	0.183255	0.923061	0.820393	1.03858
		Weighted mode	10	-0.042996	0.0730887	0.570816	0.957915	0.830066	1.10546
	HLA DR on plasmacytoid DC	MR Egger	9	0.0389303	0.0415648	0.380135	1.0397	0.958355	1.12795
		Weighted median	9	0.0603304	0.0308988	0.0508765	1.06219	0.999769	1.1285
		Weighted mode	9	0.0609277	0.0307449	0.0828284	1.06282	1.00067	1.12884
		Inverse variance weighted	9	0.0752874	0.0275962	0.00636851	1.07819	1.02143	1.13812
Myeloid cell	HLA DR on CD33br HLA DR+ CD14dim	Weighted mode	6	0.095699	0.0640707	0.195492	1.10043	0.970562	1.24767
		Weighted median	6	0.0986937	0.057577	0.0865075	1.10373	0.985942	1.23559
		Inverse variance weighted	6	0.105776	0.0502074	0.0351359	1.11157	1.0074	1.22652
		MR Egger	6	0.0730046	0.196004	0.728441	1.07574	0.732594	1.5796
	HLA DR on CD33- HLA DR+	Weighted mode	7	0.0661432	0.0370605	0.124557	1.06838	0.993526	1.14887
		Inverse variance weighted	7	0.0719971	0.0337873	0.0330979	1.07465	1.00579	1.14823
		MR Egger	7	0.0307295	0.0518719	0.579349	1.03121	0.931518	1.14156
		Weighted median	7	0.0667785	0.0349719	0.0561988	1.06906	0.998235	1.14491
