# Supplementary material for: The relationship of immune cells with autism spectrum disorder: a bidirectional Mendelian randomization study
Source: BMC Psychiatry. 2024 Jun 27;24:477. doi: 10.1186/s12888-024-05927-5 (PMC11212275; doi:10.1186/s12888-024-05927-5)
Supplement: Supplementary file 9 — Supplementary Material 9. [file 12888_2024_5927_MOESM9_ESM.xls]

## Sheet: outmydata3
Supplementary Table5.The heterogeneity of immune cells instrumental variables,based on ieu-a-1184
Trait	Method	Cochran's Q	Q_df	Q_pval
CX3CR1 on CD14- CD16-	Inverse variance weighted	8.77962	5	0.118184
IgD+ CD24+ %B cell	Inverse variance weighted	7.72317	5	0.172167
CD24 on IgD- CD38-	Inverse variance weighted	17.5881	13	0.173796
CD45 on HLA DR+ CD4+	Inverse variance weighted	8.48113	6	0.20493
CD80 on CD62L+ plasmacytoid DC	Inverse variance weighted	11.7661	9	0.226819
CD80 on plasmacytoid DC	Inverse variance weighted	11.9229	10	0.290253
HLA DR on CD33- HLA DR+	Inverse variance weighted	6.93048	6	0.327325
CD28- CD8dim %CD8dim	Inverse variance weighted	5.60272	5	0.346813
Leukocyte AC	Inverse variance weighted	4.08588	4	0.394508
CD39+ secreting Treg AC	Inverse variance weighted	10.0401	10	0.436985
CD19 on IgD- CD24-	Inverse variance weighted	8.80176	9	0.455771
IgD+ CD38br AC	Inverse variance weighted	16.9509	17	0.457698
CD80 on myeloid DC	Inverse variance weighted	13.8003	14	0.464693
CD25 on CD39+ CD4+	Inverse variance weighted	8.25917	9	0.508254
HLA DR on plasmacytoid DC	Inverse variance weighted	7.24465	8	0.510482
EM CD8br AC	Inverse variance weighted	8.80105	11	0.640251
CD25 on IgD- CD38dim	Inverse variance weighted	8.78766	11	0.641485
CD39 on CD39+ CD4+	Inverse variance weighted	9.53235	12	0.656913
CD62L on CD62L+ DC	Inverse variance weighted	10.0974	13	0.685953
IgD on IgD+	Inverse variance weighted	3.92489	6	0.68684
CD20- CD38- AC	Inverse variance weighted	5.46233	8	0.70721
EM CD4+ %CD4+	Inverse variance weighted	7.14293	10	0.711886
Resting Treg AC	Inverse variance weighted	9.75023	13	0.71422
CD20- CD38- %lymphocyte	Inverse variance weighted	7.07639	10	0.718214
CD3 on CD4+	Inverse variance weighted	7.91296	11	0.721079
HLA DR on CD33br HLA DR+ CD14dim	Inverse variance weighted	2.7945	5	0.731631
CD4+ %leukocyte	Inverse variance weighted	2.83801	6	0.828887
Granulocyte %leukocyte	Inverse variance weighted	4.7645	9	0.854335
CD62L- HLA DR++ monocyte %monocyte	Inverse variance weighted	1.17943	4	0.881473
CD64 on CD14+ CD16+ monocyte	Inverse variance weighted	0.615451	4	0.961331
CD20 on IgD+ CD38-	Inverse variance weighted	4.6405	12	0.968922
CD19 on CD20- CD38-	Inverse variance weighted	4.5642	12	0.970977
CD3- lymphocyte %leukocyte	Inverse variance weighted	1.29651	6	0.97185
CD20 on CD24+ CD27+	Inverse variance weighted	3.33811	12	0.99265
