# Supplementary material for: The relationship of immune cells with autism spectrum disorder: a bidirectional Mendelian randomization study
Source: BMC Psychiatry. 2024 Jun 27;24:477. doi: 10.1186/s12888-024-05927-5 (PMC11212275; doi:10.1186/s12888-024-05927-5)
Supplement: Supplementary file 10 — Supplementary Material 10. [file 12888_2024_5927_MOESM10_ESM.xls]

## Sheet: outmydata3
Supplementary Table6.Directional horizontal pleiotropy assessed by intercept term in MR Egger regression of the association between immune cell and ASD,based on ieu-a-1184
Trait	Egger_intercept	SE	Pval
IgD+ CD24+ %B cell	0.0928617	0.0368986	0.105589
CD20- CD38- AC	0.070709	0.0386818	0.110274
CD39+ secreting Treg AC	-0.0247436	0.0192244	0.230177
HLA DR on plasmacytoid DC	0.0273455	0.0233779	0.280397
CX3CR1 on CD14- CD16-	0.032729	0.0272798	0.296438
Granulocyte %leukocyte	0.0446803	0.0404846	0.301838
HLA DR on CD33- HLA DR+	0.0234742	0.0225071	0.344741
IgD+ CD38br AC	0.0142664	0.015638	0.375157
EM CD8br AC	-0.0147497	0.0159935	0.378122
Leukocyte AC	0.131384	0.136636	0.407203
CD80 on myeloid DC	-0.0176791	0.0213052	0.421629
CD20- CD38- %lymphocyte	0.0238963	0.0295609	0.439718
CD24 on IgD- CD38-	-0.0159687	0.0204759	0.450572
CD62L on CD62L+ DC	0.0163978	0.0210668	0.451425
CD20 on CD24+ CD27+	-0.0153126	0.0272826	0.585874
CD45 on HLA DR+ CD4+	-0.0150915	0.0308164	0.645058
EM CD4+ %CD4+	0.00911563	0.0193533	0.648841
CD3- lymphocyte %leukocyte	-0.0233058	0.0503629	0.662979
CD64 on CD14+ CD16+ monocyte	-0.0214648	0.0452529	0.667653
CD19 on IgD- CD24-	0.00918066	0.0263819	0.736826
CD39 on CD39+ CD4+	0.00383138	0.0137227	0.78527
CD20 on IgD+ CD38-	-0.00914428	0.0333949	0.789295
CD80 on plasmacytoid DC	0.00566987	0.0215501	0.798396
IgD on IgD+	0.0112753	0.0421644	0.799831
CD3 on CD4+	-0.00749985	0.033391	0.826808
Resting Treg AC	0.00409483	0.020344	0.843851
CD62L- HLA DR++ monocyte %monocyte	0.0101123	0.0519988	0.85823
HLA DR on CD33br HLA DR+ CD14dim	0.0116112	0.0671282	0.871074
CD80 on CD62L+ plasmacytoid DC	0.0041021	0.0251925	0.87469
CD19 on CD20- CD38-	-0.00274549	0.0202376	0.894539
CD4+ %leukocyte	0.00246183	0.0265752	0.92979
CD25 on IgD- CD38dim	-0.000463584	0.0202671	0.982201
CD25 on CD39+ CD4+	-0.000692934	0.031535	0.983007
CD28- CD8dim %CD8dim	0.00127353	0.0760682	0.987444
