# Supplementary material for: The relationship of immune cells with autism spectrum disorder: a bidirectional Mendelian randomization study
Source: BMC Psychiatry. 2024 Jun 27;24:477. doi: 10.1186/s12888-024-05927-5 (PMC11212275; doi:10.1186/s12888-024-05927-5)
Supplement: Supplementary file 11 — Supplementary Material 11. [file 12888_2024_5927_MOESM11_ESM.xls]

## Sheet: outmydata3
Supplementary Table7 Causal effects of ASD on immune cells ,based on ieu-a-806
Panel	Trait	Method	SNPn	Beta	SE	P	OR	Low	UP
B cell	IgD+ CD38dim %B cell	Inverse variance weighted	8	0.147375	0.07467	0.0484183	1.15879	1.00102	1.34142
		MR Egger	8	0.00836426	0.32831	0.980501	1.0084	0.52987	1.91909
		Weighted median	8	0.0917242	0.0967446	0.343075	1.09606	0.906744	1.32491
		Weighted mode	8	0.030985	0.12985	0.818234	1.03147	0.799699	1.33041
	IgD- CD27- %B cell	Inverse variance weighted	8	-0.1619	0.075001	0.0308781	0.850526	0.734253	0.985212
		MR Egger	8	-0.386061	0.328917	0.284978	0.679729	0.356743	1.29514
		Weighted median	8	-0.123726	0.0977624	0.205664	0.883622	0.729541	1.07025
		Weighted mode	8	-0.117551	0.143441	0.439504	0.889095	0.671194	1.17774
	IgD- CD38- %lymphocyte	Inverse variance weighted	8	-0.195257	0.0752496	0.00946476	0.822623	0.709818	0.953355
		MR Egger	8	-0.199312	0.330886	0.568985	0.819295	0.428336	1.5671
		Weighted median	8	-0.190725	0.0958049	0.0465073	0.82636	0.684887	0.997057
		Weighted mode	8	-0.191929	0.127054	0.174639	0.825366	0.643422	1.05876
	IgD- CD27- %lymphocyte	Inverse variance weighted	8	-0.177989	0.0752458	0.0180091	0.836952	0.722187	0.969954
		MR Egger	8	-0.299295	0.330014	0.399408	0.741341	0.388243	1.41557
		Weighted median	8	-0.187565	0.097418	0.0541836	0.828975	0.684885	1.00338
		Weighted mode	8	-0.259836	0.129788	0.0853661	0.771178	0.597967	0.994563
	Sw mem %lymphocyte	Inverse variance weighted	8	-0.154316	0.0756109	0.0412586	0.857001	0.738959	0.9939
		MR Egger	8	0.0219706	0.331815	0.949359	0.722138	0.533452	1.25879
		Weighted median	8	-0.15583	0.0960619	0.104765	0.855705	0.70885	1.03298
		Weighted mode	8	-0.152589	0.116536	0.231748	0.858482	0.683178	1.07877
	IgD- CD24- %lymphocyte	Inverse variance weighted	8	-0.155661	0.0760819	0.0407593	0.855849	0.737284	0.993481
		MR Egger	8	0.00092449	0.334122	0.997882	0.900925	0.519986	1.92669
		Weighted median	8	-0.177769	0.0994408	0.0738266	0.837136	0.688891	1.01728
		Weighted mode	8	-0.263106	0.139503	0.101266	0.76866	0.584772	1.01037
	IgD- CD38- %B cell	Inverse variance weighted	8	-0.163925	0.0753457	0.0295823	0.848806	0.732272	0.983884
		MR Egger	8	-0.319219	0.351617	0.398946	0.726716	0.364806	1.44766
		Weighted median	8	-0.128603	0.100208	0.199363	0.879323	0.72252	1.07016
		Weighted mode	8	0.000825612	0.163249	0.996106	0.900826	0.726772	1.37822
	CD19 on CD24+ CD27+	Inverse variance weighted	8	-0.15703	0.0746493	0.0354159	0.854678	0.738346	0.98934
		MR Egger	8	-0.326417	0.328447	0.358684	0.721504	0.379017	1.37347
		Weighted median	8	-0.162291	0.102675	0.113961	0.850193	0.695215	1.03972
		Weighted mode	8	-0.158133	0.12165	0.234797	0.853736	0.672626	1.08361
	CD19 on IgD+ CD38- unsw mem	Inverse variance weighted	8	-0.25868	0.102647	0.0117323	0.77207	0.631367	0.944129
		MR Egger	8	-0.635994	0.4496	0.206929	0.529409	0.219323	1.2779
		Weighted median	8	-0.267638	0.132311	0.0430942	0.765185	0.590393	0.991726
		Weighted mode	8	-0.224137	0.177872	0.248014	0.799206	0.563963	1.13257
	CD19 on IgD- CD38dim	Inverse variance weighted	8	-0.188301	0.0744135	0.0113911	0.828365	0.715945	0.958438
		MR Egger	8	-0.0374347	0.329924	0.913364	0.963257	0.504551	1.83899
		Weighted median	8	-0.206174	0.104495	0.0484894	0.813691	0.662997	0.998637
		Weighted mode	8	-0.28018	0.134365	0.0755008	0.755648	0.580692	0.983315
	CD19 on sw mem	Inverse variance weighted	8	-0.197042	0.0769343	0.0104318	0.821156	0.706216	0.954802
		MR Egger	8	-0.113369	0.363835	0.765891	0.892821	0.437585	1.82166
		Weighted median	8	-0.262328	0.101833	0.00999363	0.769259	0.630072	0.939193
		Weighted mode	8	-0.307073	0.14063	0.0652972	0.735597	0.558384	0.969051
	CD38 on IgD+ CD38br	Inverse variance weighted	8	-0.191613	0.0750362	0.0106614	0.825627	0.712708	0.956436
		MR Egger	8	0.057346	0.330665	0.868019	0.959022	0.553908	1.92476
		Weighted median	8	-0.209893	0.0968552	0.0302284	0.810671	0.670501	0.980143
		Weighted mode	8	-0.241144	0.120714	0.0859162	0.785728	0.620182	0.995465
	CD38 on IgD- CD38dim	Inverse variance weighted	8	-0.152226	0.0738331	0.039231	0.858794	0.74309	0.992515
		MR Egger	8	0.285704	0.325034	0.413215	0.830699	0.703729	1.51625
		Weighted median	8	-0.190328	0.0944367	0.0438621	0.826688	0.686998	0.994781
		Weighted mode	8	-0.207725	0.129182	0.15187	0.81243	0.630702	1.04652
cDC	CCR2 on myeloid DC	Inverse variance weighted	7	0.219546	0.08902	0.0136535	1.24551	1.0461	1.48294
		MR Egger	7	0.86979	0.36834	0.0646402	2.38641	1.15933	4.91227
		Weighted median	7	0.157676	0.125493	0.208954	1.17079	0.915494	1.49727
		Weighted mode	7	0.126493	0.141023	0.404287	1.13484	0.860784	1.49615
	CD80 on granulocyte	Inverse variance weighted	8	-0.165238	0.0838535	0.048775	0.847692	0.719218	0.999115
		MR Egger	8	-0.148472	0.36918	0.701495	0.862024	0.418087	1.77735
		Weighted median	8	-0.180238	0.106758	0.0913559	0.835071	0.677406	1.02943
		Weighted mode	8	-0.170532	0.148015	0.287094	0.843216	0.630878	1.12702
Maturation stages of T cell	CM CD4+ %CD4+	Inverse variance weighted	8	-0.176555	0.0763948	0.0208277	0.838152	0.721596	0.973535
		MR Egger	8	-0.224388	0.341732	0.535782	0.799005	0.408942	1.56112
		Weighted median	8	-0.115165	0.106296	0.278615	0.891219	0.723608	1.09765
		Weighted mode	8	-0.0751358	0.136986	0.600401	0.927617	0.709193	1.21331
Monocyte	CCR2 on CD14- CD16-	Inverse variance weighted	7	0.225095	0.0811818	0.00555895	1.25244	1.0682	1.46846
		MR Egger	7	0.505858	0.344671	0.202123	1.65841	0.84392	3.25898
		Weighted median	7	0.23186	0.102208	0.0232978	1.26094	1.03204	1.54062
		Weighted mode	7	0.25849	0.1219	0.078228	1.29497	1.01976	1.64446
Myeloid cell	Mo MDSC AC	Inverse variance weighted	8	0.21211	0.100555	0.0349109	1.23628	1.01514	1.50561
		MR Egger	8	0.609662	0.442174	0.217159	1.83981	0.773369	4.37683
		Weighted median	8	0.119244	0.137249	0.38495	1.12664	0.86091	1.4744
		Weighted mode	8	0.0916523	0.153851	0.570113	1.09598	0.810669	1.48171
TBNK	HLA DR+ CD4+ %T cell	Inverse variance weighted	9	-0.138982	0.0608065	0.0222754	0.870244	0.77247	0.980394
		MR Egger	9	-0.127205	0.270728	0.652739	0.880553	0.517973	1.49694
		Weighted median	9	-0.111247	0.0858744	0.195162	0.894718	0.756116	1.05873
		Weighted mode	9	0.00427864	0.128481	0.97425	0.944288	0.780715	1.19188
	HLA DR+ NK %NK	Inverse variance weighted	9	-0.179542	0.0706821	0.0110811	0.835653	0.727546	0.959825
		MR Egger	9	0.0602338	0.31323	0.852968	0.962085	0.574821	1.86239
		Weighted median	9	-0.161559	0.0898911	0.0722913	0.850816	0.713377	1.01473
		Weighted mode	9	-0.107357	0.123643	0.41053	0.898205	0.704902	1.14452
	HLA DR+ NK %CD3- lymphocyte	Inverse variance weighted	9	-0.13807	0.0693009	0.0463357	0.871038	0.760409	0.997763
		MR Egger	9	0.188574	0.307128	0.558638	0.977527	0.6614	1.8046
		Weighted median	9	-0.0955176	0.0939717	0.309415	0.908902	0.756009	1.09272
		Weighted mode	9	-0.0826749	0.123597	0.522385	0.92065	0.722581	1.17301
