# Supplementary material for: The relationship of immune cells with autism spectrum disorder: a bidirectional Mendelian randomization study
Source: BMC Psychiatry. 2024 Jun 27;24:477. doi: 10.1186/s12888-024-05927-5 (PMC11212275; doi:10.1186/s12888-024-05927-5)
Supplement: Supplementary file 12 — Supplementary Material 12. [file 12888_2024_5927_MOESM12_ESM.xls]

## Sheet: outmydata3
Supplementary Table8.The heterogeneity of ASD instrumental variables,based on ieu-a-806
Trait	Method	Cochran's Q	Q_df	Q_pval
CCR2 on CD14- CD16-	Inverse variance weighted	3.72371	6	0.714007
CCR2 on myeloid DC	Inverse variance weighted	5.15173	6	0.524506
CD19 on CD24+ CD27+	Inverse variance weighted	5.49106	7	0.600263
CD19 on IgD- CD38dim	Inverse variance weighted	6.31989	7	0.502933
CD19 on IgD+ CD38- unsw mem	Inverse variance weighted	2.83422	7	0.899903
CD19 on sw mem	Inverse variance weighted	7.40432	7	0.38803
CD38 on IgD- CD38dim	Inverse variance weighted	4.68054	7	0.698882
CD38 on IgD+ CD38br	Inverse variance weighted	5.10517	7	0.64713
CD80 on granulocyte	Inverse variance weighted	5.81442	7	0.561579
CM CD4+ %CD4+	Inverse variance weighted	6.31988	7	0.502934
HLA DR+ CD4+ %T cell	Inverse variance weighted	6.81682	8	0.556519
HLA DR+ NK %CD3- lymphocyte	Inverse variance weighted	3.8586	8	0.86965
HLA DR+ NK %NK	Inverse variance weighted	3.27735	8	0.915766
IgD- CD24- %lymphocyte	Inverse variance weighted	5.73874	7	0.570565
IgD- CD27- %B cell	Inverse variance weighted	5.49321	7	0.600003
IgD- CD27- %lymphocyte	Inverse variance weighted	2.46122	7	0.929989
IgD- CD38- %B cell	Inverse variance weighted	7.01139	7	0.427695
IgD- CD38- %lymphocyte	Inverse variance weighted	2.32485	7	0.939699
IgD+ CD38dim %B cell	Inverse variance weighted	4.34232	7	0.739612
Mo MDSC AC	Inverse variance weighted	4.11958	7	0.765906
Sw mem %lymphocyte	Inverse variance weighted	2.88567	7	0.895374
