# Supplementary material for: The relationship of immune cells with autism spectrum disorder: a bidirectional Mendelian randomization study
Source: BMC Psychiatry. 2024 Jun 27;24:477. doi: 10.1186/s12888-024-05927-5 (PMC11212275; doi:10.1186/s12888-024-05927-5)
Supplement: Supplementary file 13 — Supplementary Material 13. [file 12888_2024_5927_MOESM13_ESM.xls]

## Sheet: outmydata3
Supplementary Table9.Directional horizontal pleiotropy assessed by intercept term in MR Egger regression of the association between ASD and immune cell ,based on ieu-a-806
Immune cell trait（outcome）	Egger_intercept	SE	Pval
CCR2 on myeloid DC	-0.110626	0.0608079	0.12853
CD38 on IgD- CD38dim	-0.073822	0.0533587	0.215784
HLA DR+ NK %CD3- lymphocyte	-0.0533966	0.0489115	0.311109
Mo MDSC AC	-0.0670116	0.0725803	0.39148
CD19 on IgD+ CD38- unsw mem	0.0636918	0.0738894	0.421803
CCR2 on CD14- CD16-	-0.0495645	0.0591346	0.440155
HLA DR+ NK %NK	-0.0391975	0.0498849	0.457776
CD38 on IgD+ CD38br	-0.0419625	0.0542803	0.468832
IgD- CD27- %B cell	0.0378668	0.0540991	0.510171
Sw mem %lymphocyte	-0.0297714	0.0545629	0.604993
CD19 on CD24+ CD27+	0.0285601	0.0539296	0.615416
IgD- CD24- %lymphocyte	-0.0264369	0.0549289	0.647358
CD19 on IgD- CD38dim	-0.0254379	0.0541725	0.655241
IgD- CD38- %B cell	0.0262113	0.0577902	0.666088
IgD+ CD38dim %B cell	0.0234554	0.0539445	0.678906
IgD- CD27- %lymphocyte	0.0204929	0.0542825	0.718779
CD19 on sw mem	-0.0141083	0.0597404	0.821164
CM CD4+ %CD4+	0.00811378	0.0564267	0.890372
CD80 on granulocyte	-0.0028385	0.060872	0.964321
HLA DR+ CD4+ %T cell	-0.0019226	0.0430685	0.965641
IgD- CD38- %lymphocyte	0.000684165	0.0543716	0.990368
