# Supplementary material for: The relationship of immune cells with autism spectrum disorder: a bidirectional Mendelian randomization study
Source: BMC Psychiatry. 2024 Jun 27;24:477. doi: 10.1186/s12888-024-05927-5 (PMC11212275; doi:10.1186/s12888-024-05927-5)
Supplement: Supplementary file 14 — Supplementary Material 14. [file 12888_2024_5927_MOESM14_ESM.xls]

## Sheet: outmydata3
Supplementary Table10 Causal effects of ASD on immune cells,based on ieu-a-1184
Panel	Trait	Method	SNPn	Beta	SE	P	OR	Low	UP
B cell	CD19 on IgD+ CD38- unsw mem	Weighted median	52	-0.0809574	0.0552524	0.142858	0.922233	0.827578	1.02771
		Weighted mode	52	-0.0270102	0.100411	0.789018	0.973351	0.799463	1.18506
		Inverse variance weighted	52	-0.0792728	0.0387975	0.0410282	0.923788	0.856145	0.996776
		MR Egger	52	-0.170912	0.111891	0.13294	0.842895	0.676909	1.04958
cDC	CD86 on myeloid DC	Weighted mode	51	0.0100344	0.0870918	0.908735	0.910085	0.851577	1.1181
		Inverse variance weighted	51	-0.0635923	0.0323944	0.0496385	0.938387	0.880658	0.999901
		MR Egger	51	-0.132948	0.0935137	0.161447	0.87551	0.728888	1.05163
		Weighted median	51	-0.0513225	0.0465001	0.269721	0.949972	0.86722	1.04062
	CD80 on plasmacytoid DC	Weighted median	52	-0.0582387	0.0452231	0.197813	0.943425	0.863401	1.03087
		Inverse variance weighted	52	-0.068648	0.0319915	0.0318876	0.933655	0.87691	0.994073
		MR Egger	52	-0.0554922	0.0921792	0.549892	0.946019	0.789652	1.13335
		Weighted mode	52	-0.0476232	0.0866652	0.585056	0.953493	0.804538	1.13003
	CD80 on CD62L+ plasmacytoid DC	Weighted mode	52	-0.0514099	0.0834643	0.540667	0.949889	0.806542	1.11871
		Inverse variance weighted	52	-0.0700675	0.031992	0.028513	0.932331	0.875665	0.992664
		MR Egger	52	-0.0580484	0.0921822	0.531749	0.943604	0.787631	1.13046
		Weighted median	52	-0.0679776	0.0447368	0.128636	0.934281	0.855849	1.0199
Maturation stages of T cell	CM CD4+ AC	Weighted mode	54	-0.120488	0.0747873	0.113105	0.886488	0.765619	1.02644
		Inverse variance weighted	54	-0.0577387	0.0286335	0.0437503	0.943897	0.892383	0.998384
		MR Egger	54	-0.0528864	0.0820008	0.521795	0.948488	0.807665	1.11386
		Weighted median	54	-0.085239	0.0414598	0.039788	0.918293	0.846623	0.99603
	CM CD4+ %CD4+	Inverse variance weighted	54	-0.0610107	0.0309028	0.0483499	0.940813	0.88552	0.999559
		MR Egger	54	-0.0982367	0.0890641	0.275111	0.906434	0.761243	1.07932
		Weighted median	54	-0.0549937	0.0418667	0.189	0.946491	0.871925	1.02743
		Weighted mode	54	-0.0340469	0.0768806	0.659673	0.966526	0.831326	1.12371
	CM CD4+ %T cell	Weighted median	52	-0.0770808	0.0410453	0.060389	0.925815	0.854252	1.00337
		MR Egger	52	-0.0481824	0.0837541	0.567679	0.95296	0.808689	1.12297
		Weighted mode	52	-0.0365303	0.0721453	0.614798	0.964129	0.836997	1.11057
		Inverse variance weighted	52	-0.0804767	0.0297181	0.00676902	0.922676	0.870468	0.978016
	EM CD8br %CD8br	Inverse variance weighted	54	-0.0642067	0.0242328	0.00805935	0.937811	0.89431	0.983429
		MR Egger	54	-0.122176	0.0694058	0.084236	0.884993	0.772432	1.01396
		Weighted mode	54	-0.0635337	0.0666454	0.344761	0.938442	0.823527	1.06939
		Weighted median	54	-0.0583094	0.0350006	0.0957224	0.943358	0.880812	1.01034
	EM CD8br %T cell	Inverse variance weighted	54	-0.0619347	0.0277052	0.0253851	0.939944	0.890264	0.992397
		MR Egger	54	-0.0569167	0.0792516	0.475862	0.944673	0.808763	1.10342
		Weighted mode	54	-0.0295192	0.0728197	0.686834	0.970912	0.841772	1.11986
		Weighted median	54	-0.0479784	0.0392957	0.222102	0.953154	0.882499	1.02947
	CD45RA+ CD8br %CD8br	MR Egger	54	0.100402	0.0696411	0.155382	1.10561	0.964549	1.26731
		Weighted mode	54	0.0541141	0.0665938	0.420083	1.05561	0.926437	1.20278
		Weighted median	54	0.0582658	0.0348145	0.0942083	1.06	0.990079	1.13485
		Inverse variance weighted	54	0.0665856	0.0243161	0.00617516	1.06885	1.01911	1.12103
TBNK	SSC-A on HLA DR+ CD4+	Inverse variance weighted	53	0.075055	0.0299645	0.0122522	1.07794	1.01646	1.14315
		MR Egger	53	-0.0379028	0.0879261	0.66823	1.06281	0.810391	1.24389
		Weighted median	53	0.0800253	0.0450066	0.075391	1.08331	0.991846	1.18322
		Weighted mode	53	0.0736898	0.0792881	0.35698	1.07647	0.921535	1.25746
	SSC-A on HLA DR+ CD8br	Inverse variance weighted	54	0.0675014	0.0301733	0.0252783	1.06983	1.0084	1.13501
		MR Egger	54	0.130605	0.0871534	0.140032	1.13952	0.960583	1.35179
		Weighted median	54	0.0476887	0.0405247	0.239283	1.04884	0.968759	1.13555
		Weighted mode	54	-0.00998548	0.0906026	0.912658	1.03006	0.828974	1.28246
Treg	CD45RA- CD28- CD8br %T cell	Inverse variance weighted	52	-0.355808	0.142996	0.0128376	0.700607	0.529364	0.927246
		Weighted median	52	-0.442222	0.200517	0.0274254	0.642607	0.433773	0.951982
		Weighted mode	52	-0.505448	0.356137	0.161909	0.603235	0.300149	1.21237
		MR Egger	52	-0.410175	0.403216	0.313927	0.663534	0.30105	1.46247
