# Supplementary material for: The relationship of immune cells with autism spectrum disorder: a bidirectional Mendelian randomization study
Source: BMC Psychiatry. 2024 Jun 27;24:477. doi: 10.1186/s12888-024-05927-5 (PMC11212275; doi:10.1186/s12888-024-05927-5)
Supplement: Supplementary file 15 — Supplementary Material 15. [file 12888_2024_5927_MOESM15_ESM.xls]

## Sheet: outmydata3
Supplementary Table11.The heterogeneity of ASD instrumental variables,based on ieu-a-1184
Trait	Method	Cochran's Q	Q_df	Q_pval
CD19 on IgD+ CD38- unsw mem	Inverse variance weighted	29.2637	51	0.993771
CD45RA- CD28- CD8br %T cell	Inverse variance weighted	42.3253	51	0.801239
CD45RA+ CD8br %CD8br	Inverse variance weighted	35.8929	53	0.965417
CD80 on CD62L+ plasmacytoid DC	Inverse variance weighted	32.1749	51	0.981784
CD80 on plasmacytoid DC	Inverse variance weighted	32.2225	51	0.981494
CD86 on myeloid DC	Inverse variance weighted	29.9341	50	0.989106
CM CD4+ %CD4+	Inverse variance weighted	61.381	53	0.20082
CM CD4+ %T cell	Inverse variance weighted	46.0121	51	0.671601
CM CD4+ AC	Inverse variance weighted	50.9182	53	0.555625
EM CD8br %CD8br	Inverse variance weighted	35.4115	53	0.96984
EM CD8br %T cell	Inverse variance weighted	43.956	53	0.807375
SSC-A on HLA DR+ CD4+	Inverse variance weighted	50.3604	52	0.538595
SSC-A on HLA DR+ CD8br	Inverse variance weighted	37.309	53	0.949578
