# Supplementary material for: The relationship of immune cells with autism spectrum disorder: a bidirectional Mendelian randomization study
Source: BMC Psychiatry. 2024 Jun 27;24:477. doi: 10.1186/s12888-024-05927-5 (PMC11212275; doi:10.1186/s12888-024-05927-5)
Supplement: Supplementary file 16 — Supplementary Material 16. [file 12888_2024_5927_MOESM16_ESM.xls]

## Sheet: outmydata3
Supplementary Table12.Directional horizontal pleiotropy assessed by intercept term in MR Egger regression of the association between ASD and immune cell ,based on ieu-a-1184
Immune cell trait（outcome）	Egger_intercept	SE	Pval
CD19 on IgD+ CD38- unsw mem	0.0156448	0.017917	0.386738
CD45RA- CD28- CD8br %T cell	0.00939507	0.0651495	0.885916
CD45RA+ CD8br %CD8br	-0.00579172	0.0111768	0.606523
CD80 on CD62L+ plasmacytoid DC	-0.00204533	0.014712	0.889989
CD80 on plasmacytoid DC	-0.00223878	0.0147116	0.879659
CD86 on myeloid DC	0.0117337	0.0148411	0.432975
CM CD4+ %CD4+	0.00638012	0.0143013	0.657361
CM CD4+ %T cell	-0.0056069	0.0135951	0.681795
CM CD4+ AC	-0.000831046	0.0131601	0.94989
EM CD8br %CD8br	0.0099281	0.0111388	0.376868
EM CD8br %T cell	-0.000859992	0.0127254	0.946379
SSC-A on HLA DR+ CD4+	0.0191508	0.0140146	0.17778
SSC-A on HLA DR+ CD8br	-0.0107628	0.0139452	0.443734
